# Supplementary material for: Prognostic Impact of Serum Free Light Chain Ratio Normalization in Patients with Multiple Myeloma Treated within the GMMG-MM5 Trial
Source: Cancers (Basel). 2021 Sep 28;13(19):4856. doi: 10.3390/cancers13194856 (PMC8507729; doi:10.3390/cancers13194856)
Supplement: Supplementary file 1 [file cancers-13-04856-s001.zip]

Archive with 1 entries (1 files):
- cancers-1383719-supplementary.pdf
